# Supplementary material for: The Role of Fat Mass and Obesity-Associated (FTO) Gene in Non-Small Cell Lung Cancer Tumorigenicity and EGFR Tyrosine Kinase Inhibitor Resistance
Source: Biomedicines. 2025 Jul 7;13(7):1653. doi: 10.3390/biomedicines13071653 (PMC12292738; doi:10.3390/biomedicines13071653)
Supplement: Supplementary file 1 [file biomedicines-13-01653-s001.zip]

Archive with 1 entries (1 files):
- biomedicines-3448442-supplementary.pdf
